# Supplementary material for: A Modular Microscale Granuloma Model for Immune-Microenvironment Signaling Studies in vitro
Source: Front Bioeng Biotechnol. 2020 Aug 18;8:931. doi: 10.3389/fbioe.2020.00931 (PMC7461927; doi:10.3389/fbioe.2020.00931)
Supplement: Supplementary file 2 [file Data_Sheet_1.ZIP]

Archive with 5 entries (5 files):
- 2D_CNC_Milled_Floor.f3d
- 2D_CNC_Milled_Layer.f3d
- 3D_Injection_Molded_Layer.f3d
- Stacks_Device_Holder.f3d
- ImageJ Macro Image Preparation and Analysis.txt
