# Supplementary material for: A Modular Microscale Granuloma Model for Immune-Microenvironment Signaling Studies in vitro
Source: Front Bioeng Biotechnol. 2020 Aug 18;8:931. doi: 10.3389/fbioe.2020.00931 (PMC7461927; doi:10.3389/fbioe.2020.00931)
Supplement: Supplementary file 2 [file Data_Sheet_1.ZIP › ImageJ Macro Image Preparation and Analysis.txt]

macro "Angiogenesis" {
    	
	run("Clear Results");

   	// Allows user to select directory in which files are located 
	dir = getDirectory("Choose Open from Directory");
	list = getFileList(dir);

   	// Allows user to select directory to store the files
	savedir = getDirectory("Choose Save to Directory");

   	// Loops through all images
	for (i = 0; i < list.length; i++) {
		open(dir + list[i]);
	
   	// Get the area of the image
		roiManager("reset");
		setTool(0);
		wait(6000);
		roiManager("Add");
		getSelectionBounds(x2, y2, w2, h2);
		
		imagename = getTitle();
		print(imagename);	
		imagename_noext = File.nameWithoutExtension;
		print(imagename_noext);


		run("Crop");
		crop_imagename = "crop_" + imagename;
		saveAs("tiff", savedir + crop_imagename);
		close();
		
	}
		
	// Meat of the function
	
	for (i = 0; i < list.length; i++) {

		open(dir + list[i]);
		imagename = getTitle();
		imagename_noext = File.nameWithoutExtension;
		crop_imagename = "crop_" + imagename_noext + ".tif";
		close();
		
	// Threshold the image, save and open as "Image 1"
		open(savedir + crop_imagename);
		setAutoThreshold("Huang dark");
		run("Convert to Mask");
		thresh_imagename = "thresh_" + imagename;
		saveAs("tiff", savedir + thresh_imagename);
		open(savedir + thresh_imagename);
		
	// Fill holes, save and open as "Image 2"
		fillholes_imagename = "fillholes_" + imagename;
		saveAs("tiff", savedir + fillholes_imagename);
		open(savedir + fillholes_imagename);
		selectWindow(fillholes_imagename);
		run("Fill Holes");
		save(savedir + fillholes_imagename);
		open(savedir + fillholes_imagename);

	// Subtract Image 2 from Image 1, save and open as new "Image 3"
		imageCalculator("Subtract create", fillholes_imagename,thresh_imagename);
		holesonly_imagename = "holesonly_" + imagename;
		saveAs("tiff", savedir + holesonly_imagename);
		open(savedir + holesonly_imagename);
		

	// Run measurements on Image 2
		selectWindow(fillholes_imagename);
		run("Set Measurements...", "area perimeter redirect=None decimal=6");
		run("Analyze Particles...", "size=25-Infinity circularity=0.00-1.00 show=Nothing include");
		results_fillholes_imagename = "results_fillholes_" + imagename_noext + ".tif";
		saveAs("tiff", savedir + results_fillholes_imagename);
		run("Clear Results");
		
		
	// Run measurements on Image 3	
		selectWindow(holesonly_imagename);
		run("Set Measurements...", "area perimeter redirect=None decimal=6");
		run("Analyze Particles...", "size=25-Infinity circularity=0.00-1.00 show=Nothing include");
		results_holesonly_imagename = "results_holesonly_" + imagename_noext + ".xls";
		saveAs("Measurements", savedir + results_holesonly_imagename);
		run("Clear Results");

		close();
		close();
		close();
		close();
		close();
		close();
	}
		
}
